# Supplementary material for: Evaluating EcxR for Its Possible Role in Ehrlichia chaffeensis Gene Regulation
Source: Int J Mol Sci. 2022 Oct 22;23(21):12719. doi: 10.3390/ijms232112719 (PMC9657007; doi:10.3390/ijms232112719)
Supplement: Supplementary file 1 [file ijms-23-12719-s001.zip]

Archive with 1 entries (1 files):
- ijms-1958378-supplementary.pdf
